# Supplementary material for: Executive function in children with neurodevelopmental conditions: a systematic review and meta-analysis
Source: Nat Hum Behav. 2024 Oct 18;8(12):2357–66. doi: 10.1038/s41562-024-02000-9 (PMC11659155; doi:10.1038/s41562-024-02000-9)
Supplement: Supplementary file 3 — Statistical analysis results from metafor package for Supplementary Fig. 1a,b. Supplementary Fig. 2. Effect sizes for seven areas of EF across neurodevelopmental comparisons with (a) performance only and (b) informant only measures. Mean effects and their 95% confidence intervals are presented by the central black circle and the horizontal line. The size of the black circle reflects the number of studies included in each comparison. The dashed line at g = 0 indicates no effect, while the P values show whether the effect was statistically significant. The P values reported from the random-effects models are two-sided. [file 41562_2024_2000_MOESM3_ESM.zip › SourceData/SourceData_SupplementaryFig2.xlsx]

## Sheet: SupplementaryFigure2A
ef_domain	estimate	lower_ci	upper_ci	k	N	pval	comparison	brackets	Index
Planning	-0.198269	-0.406893	0.0103552	25	9	0.063	ADHD vs ASD	-0.20 (-0.41, 0.01)	1
Response Inhibition	-0.0144587	-0.172078	0.143161	82	21	0.857	ADHD vs ASD	-0.01 (-0.17, 0.14)	2
Fluency	-0.365042	-0.969463	0.23938	10	3	0.237	ADHD vs ASD	-0.37 (-0.97, 0.24)	3
Set Shifting	-0.119347	-0.268814	0.0301198	38	12	0.118	ADHD vs ASD	-0.12 (-0.27, 0.03)	4
Working Memory	0.0218234	-0.174481	0.218128	27	15	0.828	ADHD vs ASD	0.02 (-0.17, 0.22)	5
Attention	0.117552	-0.0627587	0.297863	77	12	0.201	ADHD vs ASD	0.12 (-0.06, 0.30)	6
Set Switching	0.0652767	-0.104714	0.235268	5	3	0.452	ADHD vs ASD	0.07 (-0.10, 0.24)	7
Attention	0.458131	0.118918	0.797343	18	7	0.008	ADHD vs TD	0.46 (0.12, 0.80)	8
Response Inhibition	0.221087	0.0812194	0.360955	12	5	0.002	ADHD vs TD	0.22 (0.08, 0.36)	9
Set Shifting	0.0945017	-0.181639	0.370643	8	4	0.502	ADHD vs TD	0.09 (-0.18, 0.37)	10
Planning	0.143571	-0.18162	0.468761	11	3	0.387	ADHD vs TD	0.14 (-0.18, 0.47)	11
Response Inhibition	0.259546	-0.0413349	0.560428	81	15	0.091	ADHD vs SLD	0.26 (-0.04, 0.56)	12
Working Memory	-0.0174445	-0.235255	0.200366	58	20	0.875	ADHD vs SLD	-0.02 (-0.24, 0.20)	13
Planning	0.581264	0.287998	0.874529	20	12	<0.001	ADHD vs SLD	0.58 (0.29, 0.87)	14
Set Shifting	0.426246	0.0899476	0.762543	15	10	0.013	ADHD vs SLD	0.43 (0.09, 0.76)	15
Attention	0.165478	-0.340629	0.671584	26	9	0.522	ADHD vs SLD	0.17 (-0.34, 0.67)	16
Fluency	-0.295133	-0.849788	0.259522	8	4	0.297	ADHD vs SLD	-0.30 (-0.85, 0.26)	17
Set Switching	-0.0222426	-0.261411	0.216925	5	5	0.855	ADHD vs SLD	-0.02 (-0.26, 0.22)	18
Working Memory	0.145257	-0.119801	0.410315	5	3	0.283	DS vs WS	0.15 (-0.12, 0.41)	19

## Sheet: SupplementaryFigure2B
ef_domain	estimate	lower_ci	upper_ci	k	N	pval	comparison	brackets	Index
Response Inhibition	0.491212	-0.0789574	1.06138	4	4	0.091	ADHD vs ASD	0.49 (-0.08, 1.06)	1
Set Shifting	-0.412607	-0.909651	0.0844373	4	4	0.104	ADHD vs ASD	-0.41 (-0.91, 0.08)	2
Working Memory	0.591681	0.0224717	1.16089	5	5	0.042	ADHD vs ASD	0.59 (0.02, 1.16)	3
Planning	0.663235	-0.0781304	1.4046	3	3	0.080	ADHD vs ASD	0.66 (-0.08, 1.40)	4
Response Inhibition	0.259546	-0.0413349	0.560428	81	15	0.091	ADHD vs SLD	0.26 (-0.04, 0.56)	5
Working Memory	-0.0174445	-0.235255	0.200366	58	20	0.875	ADHD vs SLD	-0.02 (-0.24, 0.20)	6
Planning	0.581264	0.287998	0.874529	20	12	<0.001	ADHD vs SLD	0.58 (0.29, 0.87)	7
Set Shifting	0.426246	0.0899476	0.762543	15	10	0.013	ADHD vs SLD	0.43 (0.09, 0.76)	8
Attention	0.165478	-0.340629	0.671584	26	9	0.522	ADHD vs SLD	0.17 (-0.34, 0.67)	9
Fluency	-0.295133	-0.849788	0.259522	8	4	0.297	ADHD vs SLD	-0.30 (-0.85, 0.26)	10
Set Switching	-0.0222426	-0.261411	0.216925	5	5	0.855	ADHD vs SLD	-0.02 (-0.26, 0.22)	11
