# Supplementary material for: Executive function in children with neurodevelopmental conditions: a systematic review and meta-analysis
Source: Nat Hum Behav. 2024 Oct 18;8(12):2357–66. doi: 10.1038/s41562-024-02000-9 (PMC11659155; doi:10.1038/s41562-024-02000-9)
Supplement: Supplementary file 4 — Statistical source data. [file 41562_2024_2000_MOESM4_ESM.xlsx]

## Sheet: Sheet1
ef_domain	estimate	lower_ci	upper_ci	k	N	pval	comparison	brackets
Response Inhibition	0.499192	0.399249	0.599135	579	57	<0.001	EF Domain	0.50 (0.40, 0.60)
Planning	0.841393	0.543248	1.13954	180	36	<0.001	EF Domain	0.84 (0.54, 1.14)
Set Shifting	0.532028	0.378784	0.685272	285	45	<0.001	EF Domain	0.53 (0.38, 0.69)
Working Memory	0.718835	0.598319	0.83935	442	57	<0.001	EF Domain	0.72 (0.60, 0.84)
Global domains of EF	2.43168	1.30244	3.56092	8	5	<0.001	EF Domain	2.43 (1.30, 3.56)
Set Switching	0.38141	0.174452	0.588369	59	15	<0.001	EF Domain	0.38 (0.17, 0.59)
Fluency	0.459141	0.289458	0.628824	75	14	<0.001	EF Domain	0.46 (0.29, 0.63)
Attention	0.537215	0.39989	0.67454	398	41	<0.001	EF Domain	0.54 (0.40, 0.67)
