# Supplementary material for: Executive function in children with neurodevelopmental conditions: a systematic review and meta-analysis
Source: Nat Hum Behav. 2024 Oct 18;8(12):2357–66. doi: 10.1038/s41562-024-02000-9 (PMC11659155; doi:10.1038/s41562-024-02000-9)
Supplement: Supplementary file 5 — Statistical source data. [file 41562_2024_2000_MOESM5_ESM.xlsx]

## Sheet: Sheet1
ef_domain	estimate	lower_ci	upper_ci	k	N	pval	comparison	brackets
ADHD	0.57	0.48	0.67	681	90	<0.001	Single NDC group vs. Controls	0.57(0.48,0.67)
SLD	0.57	0.47	0.67	319	43	<0.001	Single NDC group vs. Controls	0.57(0.47,0.67)
ASD	0.51	0.39	0.64	345	47	<0.001	Single NDC group vs. Controls	0.51(0.39,0.64)
FASD	0.68	-0.039	1.41	28	4	0.064	Single NDC group vs. Controls	0.68(-0.039,1.41)
Velo-cardio-facial syndrome	0.59	0.023	1.16	13	3	0.042	Single NDC group vs. Controls	0.59(0.023,1.16)
TD	0.21	0.07	0.35	76	15	0.003	Single NDC group vs. Controls	0.21(0.07,0.35)
WS	0.72	0.25	1.19	28	4	0.003	Single NDC group vs. Controls	0.72(0.25,1.19)
FXS	1.03	0.42	1.64	15	3	<0.001	Single NDC group vs. Controls	1.03(0.42,1.64)
MD	0.76	0.58	0.94	33	5	<0.001	Single NDC group vs. Controls	0.76(0.58,0.94)
