# Supplementary material for: Executive function in children with neurodevelopmental conditions: a systematic review and meta-analysis
Source: Nat Hum Behav. 2024 Oct 18;8(12):2357–66. doi: 10.1038/s41562-024-02000-9 (PMC11659155; doi:10.1038/s41562-024-02000-9)
Supplement: Supplementary file 6 — Statistical source data. [file 41562_2024_2000_MOESM6_ESM.xlsx]

## Sheet: Sheet1
ef_domain	estimate	lower_ci	upper_ci	k	N	pval	comparison	brackets	Index
Response Inhibition	0.0591309	-0.110559	0.22882	86	24	0.495	ADHD vs ASD	0.06 (-0.11, 0.23)	1
Set Shifting	-0.185389	-0.351505	-0.0192737	42	16	0.029	ADHD vs ASD	-0.19 (-0.35, -0.02)	2
Working Memory	0.180883	-0.0528292	0.414596	32	19	0.129	ADHD vs ASD	0.18 (-0.05, 0.41)	3
Planning	-0.00408467	-0.298374	0.290205	28	12	0.978	ADHD vs ASD	-0.00 (-0.30, 0.29)	4
Fluency	-0.365042	-0.969463	0.23938	10	3	0.237	ADHD vs ASD	-0.37 (-0.97, 0.24)	5
Attention	0.117552	-0.0627587	0.297863	77	12	0.201	ADHD vs ASD	0.12 (-0.06, 0.30)	6
Set Switching	0.0652767	-0.104714	0.235268	5	3	0.452	ADHD vs ASD	0.07 (-0.10, 0.24)	7
Response Inhibition	0.259546	-0.0413349	0.560428	81	15	0.091	ADHD vs SLD	0.26 (-0.04, 0.56)	8
Working Memory	-0.0174445	-0.235255	0.200366	58	20	0.875	ADHD vs SLD	-0.02 (-0.24, 0.20)	9
Planning	0.581264	0.287998	0.874529	20	12	<0.001	ADHD vs SLD	0.58 (0.29, 0.87)	10
Set Shifting	0.426246	0.0899476	0.762543	15	10	0.013	ADHD vs SLD	0.43 (0.09, 0.76)	11
Attention	0.165478	-0.340629	0.671584	26	9	0.522	ADHD vs SLD	0.17 (-0.34, 0.67)	12
Fluency	-0.295133	-0.849788	0.259522	8	4	0.297	ADHD vs SLD	-0.30 (-0.85, 0.26)	13
Set Switching	-0.0222426	-0.261411	0.216925	5	5	0.855	ADHD vs SLD	-0.02 (-0.26, 0.22)	14
Attention	0.458131	0.118918	0.797343	18	7	0.008	ADHD vs TD	0.46 (0.12, 0.80)	15
Response Inhibition	0.461225	0.0229358	0.899514	13	6	0.039	ADHD vs TD	0.46 (0.02, 0.90)	16
Set Shifting	0.288639	-0.176962	0.75424	9	5	0.224	ADHD vs TD	0.29 (-0.18, 0.75)	17
Planning	0.618115	-0.302067	1.5383	12	4	0.188	ADHD vs TD	0.62 (-0.30, 1.54)	18
Working Memory	1.49354	0.0125072	2.97456	6	3	0.048	ADHD vs TD	1.49 (0.01, 2.97)	19
Working Memory	-0.311004	-1.03562	0.413612	3	3	0.400	ASD vs SLD	-0.31 (-1.04, 0.41)	20
Working Memory	0.145257	-0.119801	0.410315	5	3	0.283	DS vs WS	0.15 (-0.12, 0.41)	21
